# Supplementary material for: Macrophage Polarization Related to Biomimetic Calcium Phosphate Coatings: A Preliminary Study
Source: Materials (Basel). 2022 Dec 29;16(1):332. doi: 10.3390/ma16010332 (PMC9822186; doi:10.3390/ma16010332)
Supplement: Supplementary file 1 [file materials-16-00332-s001.zip]

Archive with 1 entries (1 files):
- materials-1912632-supplementary.pdf
